# Supplementary material for: CO-19 PDB 2.0: A Comprehensive COVID-19 Database with Global Auto-Alerts, Statistical Analysis, and Cancer Correlations
Source: Database (Oxford). 2024 Jul 26;2024:baae072. doi: 10.1093/database/baae072 (PMC11281848; doi:10.1093/database/baae072)
Supplement: baae072_Supp [file baae072_supp.zip]

Archive with 1 entries (1 files):
- suppl_data/Table-S1_Updated.xlsx
