# Supplementary material for: CO-19 PDB 2.0: A Comprehensive COVID-19 Database with Global Auto-Alerts, Statistical Analysis, and Cancer Correlations
Source: Database (Oxford). 2024 Jul 26;2024:baae072. doi: 10.1093/database/baae072 (PMC11281848; doi:10.1093/database/baae072)
Supplement: baae072_Supp [file baae072_supp.zip › suppl_data/Table-S1_Updated.xlsx]

## Sheet: Sheet1
Database Name	Database short Intro	Database Links	Database type
CAS COVID-19	The open source dataset(link is external) of nearly 50,000 chemical substances includes antiviral drugs and related compounds that are structurally similar to known antivirals for use in applications including research, data mining, machine learning and analytics. A COVID-19 Protein Target Thesaurus(link is external) is also available. CAS is a division of the American Chemical Society.	https://www.cas.org/covid19	chemical structure
SARS-CoV-2	This collection of files contains information for printing 3D physical models of SARS-CoV-2 proteins and is part of the NIH 3D Print Exchange.	https://3dprint.nih.gov/niaid/sars-cov-2	chemical structure
Coronavirus3D	This web-based viewer offers 3D visualization and analysis of SARS-CoV-2 protein structures with respect to the CoV-2 mutational patterns.	https://coronavirus3d.org/	chemical structure
COVID-19	The European Bioinformatics Institute (EMBL-EBI), part of the European Molecular Biology Laboratory, has a COVID-19 Data Portal to facilitate data sharing and analysis and ultimately contribute to the European COVID-19 Data Platform. EMBL-EBI is part of the International Nucleotide Sequence Database Collaboration (INSDC)(link is external); the National Center for Biotechnology Information (NCBI) …	https://www.covid19dataportal.org/about	chemical structure
NCATS	NCATS is generating a collection of datasets by screening a panel of SARS-CoV-2-related assays against all approved drugs. These datasets, as well as the assay protocols used to generate them, are being made immediately available to the scientific community on this site as these screens are completed.	https://opendata.ncats.nih.gov/covid19/index.html	chemical structure
PubChem	Small molecule compounds, bioactivity data, biological targets, bioassays, chemical substances, patents, and pathways	https://pubchem.ncbi.nlm.nih.gov/#query=coronavirus	chemical structure
RCSB COVID-19	The RCSB Protein Data Bank(link is external) is offering access to COVID-19 related PDB structures for research and related images and videos for education.	https://www.rcsb.org/news?year=2020&article=5e74d55d2d410731e9944f52&feature=true	chemical structure
SARS-CoV-2 structures	A database of carefully validated SARS-CoV-2 protein structures, including many structural models which have been re-refined or re-processed. The resource is being updated weekly by Minor Lab at the University of Virginia as new SARS-CoV-2 structures are being deposited to the Protein Data Bank.	https://covid19.bioreproducibility.org/	chemical structure
CoV3D	Experimental coronavirus protein structures	https://cov3d.ibbr.umd.edu/	chemical structure
DockCoV2	In silico drug docking against SARS-CoV2 targets	https://covirus.cc/drugs/	chemical structure
PROMISCUOUS 2.0	new molecular structures and be presented with suggested application areas or, vice versa, get potential drug candidates for disease indications of interest;	https://bioinformatics.charite.de/promiscuous2/	chemical structure
CoV3D	Experimental coronavirus protein structures	https://cov3d.ibbr.umd.edu/	chemical structure
Pfam	To facilitate research on COVID-19, we have revised the Pfam entries that cover the SARS-CoV-2 proteome, and built new entries for regions that were not covered by Pfam	http://pfam.xfam.org/.	chemical structure
CoV3D	SARS-CoV-2, the etiologic agent of COVID-19, exemplifies the general threat to global health posed by coronaviruses. The urgent need for effective vaccines and therapies is leading to a rapid rise in the number of high resolution structures of SARS-CoV-2 proteins that collectively reveal a map of virus vulnerabilities	https://cov3d.ibbr.umd.edu/	chemical structure
COVID-19 GSD	A centralized sequence repository for all strains of novel corona virus (SARS-CoV-2) submitted to the National Center for Biotechnology Information (NCBI). Included are both the original sequences submitted by the principal investigator as well as SRA-processed sequences that require the SRA Toolkit for analysis.	https://registry.opendata.aws/ncbi-covid-19/	genomics
COVID-19 DP	The European Bioinformatics Institute (EMBL-EBI), part of the European Molecular Biology Laboratory, has a COVID-19 Data Portal to facilitate data sharing and analysis and ultimately contribute to the European COVID-19 Data Platform. EMBL-	https://www.covid19dataportal.org/about	genomics
GISAID	International database of hCoV-19 genome sequences and related clinical and epidemiological data	https://www.gisaid.org/	genomics
Nextstrain	Open-source SARS-CoV-2 genome data and analytic and visualization tools	https://nextstrain.org/sars-cov-2/	genomics
Terra	The Broad Terra cloud workspace for best practices with COVID-19 genomics data	https://app.terra.bio/#workspaces/pathogen-genomic-surveillance/COVID-19	genomics
ViruSurf	Portal to SARS-CoV2 sequences and variants	http://gmql.eu/virusurf/	genomics
Ensembl 2021	Our SARS-CoV-2 genome browser (https://covid-19.ensembl.org) integrates our own annotation with publicly available genomic data from numerous sources to facilitate the use of genomics in the international scientific response to the COVID-19 pandemic.	https://covid-19.ensembl.org	genomics
GESS	a database of global evaluation of SARS-CoV-2/hCoV-19 sequences	https://wan-bioinfo.shinyapps.io/GESS/	genomics
PAGER-CoV	comprehensive collection of pathways, annotated gene-lists and gene signatures for coronavirus disease studies	http://discovery.informatics.uab.edu/PAGER-CoV/	genomics
ViruSurf	an integrated database to investigate viral sequences	http://gmql.eu/virusurf/	genomics
GENCODE 2021	the completion of first pass manual annotation for the mouse reference genome; targeted improvements to the annotation of genes associated with SARS-CoV-2 infection; collaborative projects to achieve convergence across reference annotation databases for the annotation of human and mouse protein-coding genes	https://www.gencodegenes.org/	genomics
Ensembl COVID-19 resource	Integrated public SARS-CoV-2 data	https://covid-19.ensembl.org	genomics
VarEPS	SARS-CoV-2 variants, known and theoretical, versus therapies	https://nmdc.cn/ncovn	genomics
SRA	Provides rapid, open, and unrestricted access to virus nucleotide or metagenomic sequence data and is the repository being recommended by NIAID and CDC for investigator and public health submissions. Due to the scale of data indexing, there may be a delay before new submissions are indexed and retrievable with a term-based query.	https://trace.ncbi.nlm.nih.gov/Traces/sra/	literature
CNCB	Maintained by China National Center for Bioinformation/National Genomics Data Center, 2019nCoVR is a comprehensive resource on COVID-19, combining up-to-date information on all published sequences, mutation analyses, literatures and others.	https://bigd.big.ac.cn/ncov/?lang=en	literature
CORD-19	The Semantic Scholar team at the Allen Institute for AI built and released CORD-19 in collaboration with leading research institutes. Our goal is to provide researchers with free and open tools and datasets to find new insights about the novel coronavirus.	https://www.semanticscholar.org/cord19/about	literature
D COVID-19	This file contains all relevant publications, datasets and clinical trials from Dimensions that are related to COVID-19.	https://dimensions.figshare.com/articles/Dimensions_COVID-19_publications_datasets_and_clinical_trials/11961063/11	literature
COVID-19 Portfolio	The iSearch COVID-19 portfolio is NIH’s comprehensive, expert-curated source for publications and preprints related to either COVID-19 or the novel coronavirus SARS-CoV-2. Our COVID-19 Portfolio tool leverages the cutting-edge analytical capability of the iSearch platform, with its powerful search functionality and faceting, and includes articles from PubMed and preprints from arXiv, bioRxiv, Che…	https://icite.od.nih.gov/covid19/search/	literature
LitCovid	LitCovid is a curated literature hub for tracking up-to-date scientific information about the 2019 novel Coronavirus.	https://www.ncbi.nlm.nih.gov/research/coronavirus/	literature
CDC Library	The Stephen B. Thacker CDC Library is collecting COVID-19 (2019 Novel Coronavirus) research articles and compiling them into an easily accessible and downloadable database to help researchers find the latest COVID-19 research.	https://www.cdc.gov/library/researchguides/2019novelcoronavirus/researcharticles.html	literature
Disaster Lit	Guide to disaster medicine and public health emergency literature and related information.	https://datadiscovery.nlm.nih.gov/Literature/Disaster-Lit-retired-June-1-2021-/xjqa-xcwb/about_data	literature
ClinicalTrials	ClinicalTrials.gov is a database of privately and publicly funded clinical studies conducted around the world.	https://clinicaltrials.gov/ct2/results?cond=covid19+OR+covid-19+OR+%22covid+19%22+OR+2019ncov+OR+2019-ncov+OR+%222019+ncov%22+OR+%222019+Novel+Coronavirus%22+OR+%222019+novel+cov%22+OR+%28wuhan+AND+%28ncov+OR+coronavirus%29%29&term=&cntry=&state=&city=&dist=&Search=Search	literature
COVID-evidence	COVID-evidence is a continuously updated database of the worldwide available evidence on interventions for COVID-19.	https://covid-evidence.org/	literature
Europe PMC	Europe PMC is an open science platform that enables access to a worldwide collection of life science publications and preprints from trusted sources around the globe.	https://europepmc.org/search?query=covid19%20OR%20covid-19%20OR%20%22covid%2019%22%20OR%202019ncov%20OR%202019-ncov%20OR%20%222019%20ncov%22%20OR%20%222019%20Novel%20Coronavirus%22%20OR%20%222019%20novel%20cov%22%20OR%20%28wuhan%20AND%20%28ncov%20OR%20coronavirus%29%29%20OR%20%22novel%20coronavirus%20pneumonia%22	literature
NCBI Virus	NCBI Virus is an integrative, value-added resource designed to support retrieval, display and analysis of a curated collection of virus sequences and large sequence datasets. We are a community portal for viral sequence data, and our goal is to increase the usability of data archived in GenBank and other NCBI repositories.	https://www.ncbi.nlm.nih.gov/labs/virus/vssi/#/virus?SeqType_s=Nucleotide&VirusLineage_ss=Wuhan%20seafood%20market%20pneumonia%20virus,%20taxid:2697049	literature
NCBI SARS-CoV-2	Articles referencing SARS-CoV-2 and COVID-19 in PubMed	https://www.ncbi.nlm.nih.gov/sars-cov-2/	literature
WHO Covid-19	WHO is bringing the world’s scientists and global health professionals together to accelerate the research and development process, and develop new norms and standards to contain the spread of the coronavirus pandemic and help care for those affected.	https://www.who.int/emergencies/diseases/novel-coronavirus-2019/global-research-on-novel-coronavirus-2019-ncov	literature
Covid-19 GPH	The COVID-19 pandemic has accelerated digital health implementation in India and elsewhere, such as this telemedicine hub in New Delhi, expanding the reach of health care.	https://phgkb.cdc.gov/PHGKB/coVInfoStartPage.action	literature
COVID19 Drug Repository	Curated papers on COVID-19 drugs and drug repurposing	http://covid19.md.biu.ac.il/	literature
LitCovid	Curated COVID-19 literature	https://www.ncbi.nlm.nih.gov/research/coronavirus/	literature
pubChem in 2021	in response to the coronavirus disease 2019 (COVID-19) outbreak, PubChem created a special data collection that contains PubChem data related to COVID-19 and the severe acute respiratory syndrome coronavirus 2 (SARS-CoV-2).	https://pubchem.ncbi.nlm.nih.gov/	literature
Europe PMC in 2020	Europe PMC has added to its core content to include life science preprint abstracts and a special collection of full text of COVID-19-related preprints. Europe PMC is unique as an aggregator of biomedical preprints alongside peer-reviewed articles, with over 180 000 preprints available to search.	https://europepmc.org/	literature
DrugCentral	The current release includes 109 newly approved (October 2018 through March 2020) active pharmaceutical ingredients in the US, Europe, Japan and other countries; and two molecular entities (e.g. mefuparib) of interest for COVID19.	http://drugcentral.org/	literature
LitCovid	Curated COVID-19 literature	https://www.ncbi.nlm.nih.gov/research/coronavirus/	literature
ESC	SARS-CoV-2 immune escape variants	http://clingen.igib.res.in/esc	literature
T-cell COVID-19 Atlas	Predicted affinities between SARS-CoV-2 peptides and HLA alleles	https://t-cov.hse.ru	literature
GCP	GCP is hosting a repository of public datasets and offering free hosting and queries of COVID datasets. Learn more(link is external) about the free hosting and queries of COVID datasets.	https://console.cloud.google.com/marketplace/browse?filter=category%3Acovid19	social sciences
outbreak.info	A resource to aggregate data critical to scientific research during outbreaks of emerging diseases, such as COVID-19	https://outbreak.info/	social sciences
EDBCO-19	Emergency DataBase of COVID-19 (EDBCO-19) urgent build database about novel coronavirus for the comportment of scientific community. A corona disease epidemic in 2019 (COVID-19) has occurred in Wuhan China since December 2019 and has quickly spread, now being reported in several countries (Yang et al., 2020), approximately 190 out of 252 nations. Screening in high-risk populations and improving m…	http://habdsk.org/corona_virus.php	social sciences
EU Portal	The dataset contains the latest available public data on COVID-19 including a daily situation update, the epidemiological curve and the global geographical distribution (EU/EEA and the UK, worldwide).	https://data.europa.eu/euodp/en/data/dataset/covid-19-coronavirus-data	social sciences
DockCoV2	In silico drug docking against SARS-CoV2 targets	https://covirus.cc/drugs/	social sciences
GESS	Global Evaluation of SARS-CoV2 Sequences	https://wan-bioinfo.shinyapps.io/GESS/	social sciences
ViruSurf	Portal to SARS-CoV2 sequences and variants	http://gmql.eu/virusurf/	social sciences
COVID19db	SARS-CoV-2 transcriptomics and drug discovery	http://www.biomedical-web.com/covid19db	social sciences
SCoV2-MD	Molecular dynamics of SARS-CoV-2 proteins and variant interpretation	http://www.scov2-md.org	Social Sciences
SCovid	Single cell transcriptomics of SARS-CoV-2 infection	http://bio-annotation.cn/scovid	Social Sciences
CRDB	Databases examined and integrated include the Data Portal database, Genomic database, Proteomic database, Expression database, Gene database, and Mutation database; and it is expected that this launch will sort, save, advance the understanding and encourage the use of these resources in the cancer research environment.	https://habdsk.org/crdb	Social Sciences
AWS COVID-19	A centralized repository of up-to-date and curated datasets on or related to the spread and characteristics of SARS-CoV-2 and COVID-19. Information(link is external) on how to best use this resource is available.	https://dj2taa9i652rf.cloudfront.net/	visualization tools
CDC COVID-19	The CDC is providing a variety of data on COVID-19 in the United States.	https://www.cdc.gov/coronavirus/2019-ncov/cases-updates/	visualization tools
2019nCoVR	Maintained by China National Center for Bioinformation/National Genomics Data Center, 2019nCoVR is a comprehensive resource on COVID-19, combining up-to-date information on all published sequences, mutation analyses, literatures and others.	https://ngdc.cncb.ac.cn/ncov/?lang=en	visualization tools
MIDAS	Modeling Infectious Disease Agents Study (MIDAS) online portal for COVID-19(link is external)	http://www.midasproject.eu/covid-19/	visualization tools
Reactome	Reactome is a free, open-source, curated and peer-reviewed pathway database. The goal is to provide intuitive bioinformatics tools for the visualization, interpretation and analysis of pathway knowledge to support basic research, genome analysis, modeling, systems biology and education. In response to the COVID-19 pandemic, Reactome is fast-tracking the annotation of human coronavirus infection p…	https://reactome.org/	visualization tools
RCSB PDB	New features and resources are described in detail using examples that showcase recently released structures of SARS-CoV-2 proteins and host cell proteins relevant to understanding and addressing the COVID-19 global pandemic.	http://rcsb.org/COVID19	visualization tools
WikiPathways COVID-19	the WikiPathways COVID-19 portal (http://covid.wikipathways.org, see Figure 3) contains a collection of eleven molecular pathways on SARS-CoV-2 itself, nine on other coronaviruses from earlier outbreaks, and several known processes involving ACE2, the main target membrane enzyme of SARS-CoV-2 for entering host cells.	http://covid.wikipathways.org/	visualization tools
COVID-19 T C I A	The NCI Cancer Imaging Program (CIP) is utilizing its Cancer Imaging Archive(link is external) as a resource for making COVID-19 radiology and digitized histopathology patient image sets publicly available.	https://wiki.cancerimagingarchive.net/display/Public/COVID-19	digital images
COVID-DPR	The COVID Digital Pathology Repository (COVID-DPR) is a resource to support the biomedical community as we confront the pandemic of the COVID-19 virus. The goal of the COVID-DPR is to make whole slide images (WSI) of COVID related pathology available as a resource to the community	https://covid19pathology.nih.gov/	digital images
ClinicalTrials.gov	Listed COVID-19 Studies by Mapped Drug Intervention (Beta)	https://classic.clinicaltrials.gov/ct2/covid_view/drugs	literature
RCSB PDB	New features and resources are described in detail using examples that showcase recently released structures of SARS-CoV-2 proteins and host cell proteins relevant to understanding and addressing the COVID-19 global pandemic.	http://rcsb.org/COVID19	visualization tools
WikiPathways COVID-19	the WikiPathways COVID-19 portal (http://covid.wikipathways.org, see Figure 3) contains a collection of eleven molecular pathways on SARS-CoV-2 itself, nine on other coronaviruses from earlier outbreaks, and several known processes involving ACE2, the main target membrane enzyme of SARS-CoV-2 for entering host cells.	http://covid.wikipathways.org/	visualization tools
COVID-19 T C I A	The NCI Cancer Imaging Program (CIP) is utilizing its Cancer Imaging Archive(link is external) as a resource for making COVID-19 radiology and digitized histopathology patient image sets publicly available.	https://wiki.cancerimagingarchive.net/display/Public/COVID-19	digital images
COVID-DPR	The COVID Digital Pathology Repository (COVID-DPR) is a resource to support the biomedical community as we confront the pandemic of the COVID-19 virus. The goal of the COVID-DPR is to make whole slide images (WSI) of COVID related pathology available as a resource to the community	https://covid19pathology.nih.gov/	digital images
ECDC	The European Centre for Disease Prevention and Control (ECDC) was established in 2005. It is an EU agency aimed at strengthening Europe's defences against infectious. Our mission is to identify, assess and communicate current and emerging threats to human health posed by infectious diseases. (1) diseases.	https://www.ecdc.europa.eu/en/covid-19/data	literature
CSSE	The Johns Hopkins University Center for Systems Science and Engineering (CSSE) has been maintaining a widely referenced COVID-19 dashboard:	https://coronavirus.jhu.edu/map.html	literature
PAGER-COVID	Find pathways, annotated-lists, and gene signatures (PAGs) related to coronavirus diseases	http://discovery.informatics.uab.edu/PAGER-COV/	genomics
TarBase-v9.0	The content of TarBase-v9.0 is exclusively experimentally supported and consists of interactions identified via high- or low-yield methods. Raw datasets produced by state-of-the-art interactome mapping methods (e.g., HITS-CLIP, PAR-CLIP, CLASH) were uniformly analyzed to maintain consistently high-quality standards, while miRNA targets verified via low-yield methods were amassed by means of manua…	https://dianalab.e-ce.uth.gr/tarbasev9	genomics
Coronavirus Resource Center (CRC)	After three years of around-the-clock tracking of COVID-19 data from around the world, Johns Hopkins has discontinued the Coronavirus Resource Center’s operations. The site’s two raw data repositories will remain accessible for information collected from 1/22/20 to 3/10/23 on cases, deaths, vaccines, testing and demographics.	https://coronavirus.jhu.edu/map.html	literature
COVID-19 Research Database	The COVID-19 Research Database is a research and public health community created by HHS Technology Group and its research database partners in an attempt to provide real-world data and related software tools to researchers from any sector; including non-profit, grant-funded, and both industry and commercially funded research and public health activities concerning COVID-19	https://covid19researchdatabase.org/	literature
COVID-19 Data	Secondary data analysis is analysis of existing data collected where its original purpose may not be for research. Its advantage is economy, breadth of data -- a lot of which is available for public use -- which may not be available to small research teams, particularly student researchers.	https://browse.welch.jhmi.edu/datasets/Covid19	chemical structure
COVID19db	a comprehensive database platform to discover potential drugs and targets of COVID-19 at whole transcriptomic scale	http://hpcc.siat.ac.cn/covid19db	literature
GESS	The COVID-19 outbreak has become a global emergency since December 2019. Analysis of SARS-CoV-2 sequences can uncover single nucleotide variants (SNVs) and corresponding evolution patterns. The Global Evaluation of SARS-CoV-2/hCoV-19 Sequences	https://wan-bioinfo.shinyapps.io/GESS/	genomics
COVID-19 Science Update	Scientific information can drive meaningful improvements in people’s health and plays a crucial role to protect the public from COVID-19. Every day, new research and scientific studies are released to help understand COVID-19. Given the large amount of information, it can be difficult to keep up with the latest research	https://www.cdc.gov/library/covid19/scienceupdates.html	literature
COVID-19 Science Update	The COVID-19 Science Update summarizes new and emerging scientific data for public health professionals to meet the challenges of this fast-moving pandemic. Weekly, staff from the CDC COVID-19 Response and the CDC Library systematically review literature in the WHO COVID-19 database, and select publications and preprints for public health priority topics in the CDC Science Agenda for COVID-19 and…	https://www.cdc.gov/library/covid19/12172021_covidupdate.html	literature
2019-ncov	CDC COVID-19 Response Health Equity Strategy: Accelerating Progress Towards Reducing COVID-19 Disparities and Achieving Health Equity	https://www.cdc.gov/coronavirus/2019-ncov/community/health-equity/cdc-strategy.html	literature
COVID-19 Research Guide Home	Below are selected databases and journals to help researchers find scholarly articles about COVID-19 (2019 Novel Coronavirus).	https://www.cdc.gov/library/researchguides/2019novelcoronavirus/databasesjournals.html	literature
global-literature-on-novel-coronavirus-2019	The WHO Covid-19 Research Database is a resource created in response to the Public Health Emergency of International Concern (PHEIC). Its content remains searchable and spans the time period March 2020 to June 2023. Since June 2023, manual updates to the database have been discontinued	https://search.bvsalud.org/global-literature-on-novel-coronavirus-2019-ncov/resource/en/ppzbmed-10.2139.ssrn.4649156	literature
WHO COVID-19 Research Database	The WHO Covid-19 Research Database is a resource created in response to the Public Health Emergency of International Concern (PHEIC). Its content remains searchable and spans the time period March 2020 to June 2023. Since June 2023, manual updates to the database have been discontinued.		chemical structure
novel-coronavirus-2019/global	WHO is bringing the world’s scientists and global health professionals together to accelerate the research and development process, and develop new norms and standards to contain the spread of the coronavirus pandemic and help care for those affected.	https://www.who.int/emergencies/diseases/novel-coronavirus-2019/global-research-on-novel-coronavirus-2019-ncov/	literature
WHO COVID-19 Research Database	The WHO Covid-19 Research Database is a resource created in response to the Public Health Emergency of International Concern (PHEIC). Its content remains searchable and spans the time period March 2020 to June 2023. Since June 2023, manual updates to the database have been discontinued.	https://search.bvsalud.org/global-literature-on-novel-coronavirus-2019-ncov/resource/en/ppzbmed-10.2139.ssrn.4661175	literature
VHL Regional Portal	The impact of containment policy and mobility on COVID-19 cases through structural equation model in Chile, Singapore, South Korea and Israel.	https://pesquisa.bvsalud.org/portal/resource/en/mdl-37547719	chemical structure
COVID-19 Ovid Search Alert	“COVID-19 (coronavirus disease 2019) is a disease caused by a virus named SARS-CoV-2. It can be very contagious and spreads quickly. Over one million people have died from COVID-19 in the United States.	https://www.cdc.gov/library/researchguides/2019NovelCoronavirus.html	literature
mobility on COVID-19 cases	COVID-19 still negatively affects normal life. The World Health Organization (WHO) recommends a containment strategy in the first stage of a pandemic, especially by actively tracing and isolating close contacts to prevent their transformation into a chain of transmission, to stop as much transmission as possible, and eventually make the pandemic disappear. As of May 1, 2022, there were 51,352,166…	https://www.ncbi.nlm.nih.gov/pmc/articles/PMC10402700/	literature
COVID-19 pandemic hit	I am writing today about two pandemics in the United States, one that I have tools as a scientist to address and the other that is far more vexing. When the COVID-19 pandemic hit, I immediately put on my scientist problem-solving hat—now fairly worn out after 40 years of use	Cancer Research in the Time of Two Pandemics - NCI	literature
OxCGRT covid-policy-tracker	Systematic dataset of Covid-19 policy, from Oxford University	GitHub - OxCGRT/covid-policy-tracker: Systematic dataset of Covid-19 policy, from Oxford University	literature
COVID-19:	We believe that a key reason why we fail to achieve the progress we are capable of is that we do not make enough use of this existing research and data: the important knowledge is often stored in inaccessible databases, locked away behind paywalls and buried under jargon in academic papers.	About - Our World in Data	literature
Antibody Registry	Antibodies, their antigens and catalogue numbers	https://antibodyregistry.org	chemical structure
COVID-19 Science Update released	The COVID-19 Science Update summarizes new and emerging scientific data for public health professionals to meet the challenges of this fast-moving pandemic. Weekly, staff from the CDC COVID-19 Response and the CDC Library systematically review literature in the WHO COVID-19 database, and select publications and preprints for public health priority topics in the CDC Science Agenda for COVID-19 and…	https://www.cdc.gov/library/covid19/12172021_covidupdate.html	literature
COMBATdb	COVID-19 Multi-omics Blood Atlas		genomics
CovInter	Interactions between coronavirus RNAs and host proteins	https://idrblab.org/covinter	genomics
PAT	Prokaryotic Antimicrobial Toxin database	http://bioinfo.qd.sdu.edu.cn/PAT/	digital images
SUMMER	Biomarkers, GWAS and cancer survival	http://njmu-edu.cn:3838/SUMMER/	literature
tatDB	Experimentally supported targets of tRNA-derived fragments	https://grigoriev-lab.camden.rutgers.edu/tatdb	literature
TEDD	Temporal Expression of Development Database	https://TEDD.obg.cuhk.edu.hk/	literature
TFSyntax	Transcription Factor binding syntax	https://tfsyntax.zhaopage.com	literature
Thing Metabolome Repository family	LC–MS metabolomics data	http://metabolites.in/things	literature
TIMEDB	RNAseq data and the tumor immune micro-environment	https://timedb.deepomics.org	literature
TmAlphaFold	AlphaFold TM protein predictions, membrane-embedded and assessed	https://tmalphafold.ttk.hu/	literature
tModBase	tRNA modifications: enzymes, dynamics, diseases	https://www.tmodbase.com/	literature
TOXRIC	Toxicological data and benchmarks	http://toxric.bioinforai.tech/	literature
TWAS Atlas	Transcriptome-wide association studies	https://ngdc.cncb.ac.cn/twas/	literature
UFCG	Fungal core genes	https://ufcg.steineggerlab.com	literature
Chemical Probes Portal	Chemical probe assessment and selection	https://www.chemicalprobes.org/	literature
CIViC	Clinical interpretation of variants in cancer	https://civicdb.org/	literature
EMPIAR	The Electron Microscopy Public Image Archive	https://empiar.org/	literature
EpiFactors	Human epigenetic factors and complexes	http://epifactors.autosome.org	literature
FerrDb	Ferroptosis regulators	http://www.zhounan.org/ferrdb/	literature
SulfAtlas	Sulfatase families	https://sulfatlas.sb-roscoff.fr/	literature
BioExcel-CV19	Molecular Dynamics of Covid-19 proteins	https://bioexcel-cv19.bsc.es/#/	chemical structure
COV2Var	SARS-CoV-2 genetic variation and consequences	http://biomedbdc.wchscu.cn/COV2Var/	genomics
RVdb	Rhinovirus database	http://rvdb.mgc.ac.cn	literature
